# Supplementary material for: Intraoperative Confocal Laser Endomicroscopy Detects Prostate Cancer at the Single-Cell Level with High Specificity and in Real Time: A Preclinical Proof of Concept
Source: Pharmaceuticals (Basel). 2025 Jun 4;18(6):841. doi: 10.3390/ph18060841 (PMC12196187; doi:10.3390/ph18060841)
Supplement: Supplementary file 1 [file pharmaceuticals-18-00841-s001.zip]

Archive with 6 entries (6 files):
- Ex vivo-LNCaP xenograft-GFX-5 nmol PSMA-914_Supplemental Video 2.mov
- Ex vivo-LNCaP xenograft-Kidney-GFX-5 nmol PSMA-914_Supplemental Video 3.mov
- Ex vivo-LNCaP-Muscle-GFX-5 nmol PSMA-914_Supplemental Video 4.mov
- Ex vivo-PC-3 xenograft-GFX-5 nmol PSMA-914_Supplemental Video 5.mov
- In vitro LNCaP cells-GFX_Supplemental Video 1.mov
- pharmaceuticals-3529455-supplementary.pdf
